# Supplementary material for: CircRNA inhibits DNA damage repair by interacting with host gene
Source: Mol Cancer. 2020 Aug 24;19:128. doi: 10.1186/s12943-020-01246-x (PMC7446195; doi:10.1186/s12943-020-01246-x)
Supplement: Supplementary file 3 — Additional file 3: Table S2. Probes for circRNA detection. [file 12943_2020_1246_MOESM3_ESM.xlsx]

## Sheet: Sheet1
Table S2. Probe for transcribed RNA and expression plasmid
Primers of T7 transcribed RNA probes
No.	Probe	Forward(5’-3')	Reverse(5’-3')	Tag
1	circSMARCA5 control	GGTAATACGACTCACTATAGGGGGAGAAGACTATAGAGAAAAACAA	TCCCAATTTTGTTCAGATTCT	DIG
2	EXON15-16 control	GGTAATACGACTCACTATAGGGGGAGGCTTGTGGATCAGAATCTG	CTTTTGTTTTTCTCTATAGTCTTCTCC	DIG
3	SMARCA5 intron14 control	GGTAATACGACTCACTATAGGGGTGTGTATAATGCTTCCATCTGTT	CACTGTAAACATATACCACAAACTTC	DIG、Biotin
4	EXON13-14 control	GGTAATACGACTCACTATAGGGACCGGGCAAATAGATTCGAGTAT	CACTCATCCAGTTGTGTAATGTAGACT	DIG
5	hU6 control	GGTAATACGACTCACTATAGGGCTCGCTTCGGCAGCACA	AACGCTTCACGAATTTGCGT	DIG
6	GAPDH control	GGTAATACGACTCACTATAGGGGCACCACCAACTGCTTA	GGTAATACGACTCACTATAGGGAGTAGAGGCAGGGATGAT	DIG
7	circSMARCA5 probe	GGAGAAGACTATAGAGAAAAACAA	GGTAATACGACTCACTATAGGGTCCCAATTTTGTTCAGATTCT	DIG、Biotin
8	EXON15-16 probe	GGAGGCTTGTGGATCAGAATCTG	GGTAATACGACTCACTATAGGGCTTTTGTTTTTCTCTATAGTCTTCTCC	DIG
9	SMARCA5 intron14 probe	GTGTGTATAATGCTTCCATCTGTT	GGTAATACGACTCACTATAGGGCACTGTAAACATATACCACAAACTTC	DIG、Biotin
10	EXON13-14 probe	ACCGGGCAAATAGATTCGAGTAT	GGTAATACGACTCACTATAGGGCACTCATCCAGTTGTGTAATGTAGACT	DIG
11	hU6 probe	CTCGCTTCGGCAGCACA	GGTAATACGACTCACTATAGGGAACGCTTCACGAATTTGCGT	DIG、Biotin
12	GAPDH probe	GCACCACCAACTGCTTA	GGTAATACGACTCACTATAGGGAGTAGAGGCAGGGATGAT	DIG
Primers of expression plasmid
No.	Name	Usage	Forward(5’-3')	Reverse(5’-3')
1	circSMARCA5-OE	Amplify fragement of circSMARCA5	CGGAATTCTGAAATATGCTATCTTACAG GGAGGCTTGTGGATCAGAATCTG	CGGGATCCTCAAGAAAAAATATATTCACCTTTTGTTTTTCTCTATAGTCTCTCC
3	flag-SMARCA5	Amplify fragement of SMARCA5	CCCAAGCTTTCGTCCGCGGCCGAGCCT	CGGGATCCAGTTTCAGCTTCTTTTTTCTTCCTCG
4	flag-ΔSMARCA5	Amplify fragement of ΔSMARCA5	CCCAAGCTTCAGACGGAACATCATGTCGT	CGGGATCCCTTCTTTGCACCTCTTTCCAAAATA
5	3'RACE-RT	3'RACE reverse transcription	GCTGTCAACGATACGCTACGTAACGGCATGACAGTGTTTTTTTTTTTTTTTTTTTTT
6	3'RACE-PCR	4'RACE PCR	ACTCCATCAATGCATACAATGAAC	GCTGTCAACGATACGCTACGTAACGG
7	5'lac67	Amplify fragement of exon15-16	AGCAACACATGTGTTTGCTTCA	CTTTTGTTTTTCTCTATAGTCTTCTCC
8	5'lac135	Amplify fragement of exon15-16	GAGGTGCAAAGAAGACTG	CTTTTGTTTTTCTCTATAGTCTTCTCC
9	5'lac201	Amplify fragement of exon15-16	AACTTTACAATGGATACAGAG	CTTTTGTTTTTCTCTATAGTCTTCTCC
10	3'lac67	Amplify fragement of exon15-16	GGAGGCTTGTGGATCAGA	CTAAGTGAACTTTCGCCCA
11	3'lac135	Amplify fragement of exon15-16	GGAGGCTTGTGGATCAGA	TTCCAAAATACCATCGATATCTT
12	3'lac201	Amplify fragement of exon15-16	GGAGGCTTGTGGATCAGA	ATGTCTAATCATTTGAAGCATTT
13	exon15-16	Amplify fragement of exon15-16	GGAGGCTTGTGGATCAGA	CTTTTGTTTTTCTCTATAGTCTTCTCC
