# Supplementary material for: CircRNA inhibits DNA damage repair by interacting with host gene
Source: Mol Cancer. 2020 Aug 24;19:128. doi: 10.1186/s12943-020-01246-x (PMC7446195; doi:10.1186/s12943-020-01246-x)
Supplement: Supplementary file 4 — Additional file 4: Table S3. Probe for transcribed RNA and expression plasmid. [file 12943_2020_1246_MOESM4_ESM.xlsx]

## Sheet: Sheet1
Table S3. Probes for circRNA detection
Name	Usage	Forward primer (5’-3')	Reverse primer (5’-3')
circSMARCA5	Amplify junction sequence of circRNA	GAAAAGCTCTCCAAGATGGG	CTTCTTTGCA CCTCTTTCCAA
circSETD3	Amplify junction sequence of circRNA	GACTCTTCTTACCCATTTTTCTG	CAGCCAGTATAAAAACACAGCT
circHIPK3	Amplify junction sequence of circRNA	TATCTACAATCTCGGTACTACAG	CCAAGACTTGTGAGGCCATAC
circATP6V0A1	Amplify junction sequence of circRNA	GTGGTTGCACTACTGTGT	CATATGGATGATACCAAGGATA
circZDHHC20	Amplify junction sequence of circRNA	TAGGACCATACAAACATAACAA	TAGTTCTACTTGTCCAATTCTG
circNDE1	Amplify junction sequence of circRNA	AAGCCGAGAATATGAAGC	TTTCCAATAGTTAGCTTCTTC
qExon1-2	quantification of SMARCA5 exon	AACAGCAGCAACAAAGGC	AAATGCCTCCTTCACCCC
qExon3-4	quantification of SMARCA5 exon	CAAGAACCAGATCCTACC	CAGCAGGTTGAATGAAAT
qExon5-6	quantification of SMARCA5 exon	CTCGATTTGAAGACTCTC	AAACTACCAACACATACC
qExon7-8	quantification of SMARCA5 exon	CAAACAATTTCTCTTCTTGG	ACACATACATCCCATTCT
qExon9-10	quantification of SMARCA5 exon	TAGACTATTATTAACTGGAACA	AAGGCAGTTGTTTGTATC
qExon11-12	quantification of SMARCA5 exon	TAAAAATCTATGTGGGCC	AAAGAGATATGGATGATTACAA
qExon13-14	quantification of SMARCA5 exon or DRIP-qPCR	AGATTATTGCATGTGGAGA	TATTCGTTATCTCTTACCATAG
qExon15-16	quantification of SMARCA5 exon or DRIP-qPCR	AAAGAATAGTAGAACGTGC	ATTATTTAATCTACATCTCACCT
qExon17-18	quantification of SMARCA5 exon	GTTCACTTAGAAACTTTACAA	GCTTTTCTTTCTCGTTTAG
qExon19-20	quantification of SMARCA5 exon	GTTCTTTCCTCCACGTTTA	TTTGTACTGATTAAAGGCTATA
qExon21-22	quantification of SMARCA5 exon	GATTTTAACCAGTTTATCAAAG	AATTACCTTTGTGTCAAGT
qExon23-24	quantification of SMARCA5 exon	AGAGGAGATGTAATACCTT	GTTTCTAGCTCAGTAAACA
qExon22-23	quantification of SMARCA6 exon	AGTGTATTCGCAACTCTCCTCA	TTCTCTGCCTTCTCCTTTTCTTC
ChIP-exon14	ChIP-qPCR	GATAACACTGTAGAAGAAAGA	GATTTTCAAACAAAAACAGGT
ChIP-intron15	ChIP-qPCR	ATTTTATTTCCTTAAAGAGAAG	TGTAAAGTTTCTAAGTGAAC
ChIP-exon17	ChIP-qPCR	AGATTGCATTCACAGAGTG	GGTTCACTAACACGAAGAG
qcyclinA	quantification of cyclinA	TAGACACCGGCACACTCAAG	AGGAGAGATGAATCTACCAGCAT
qcyclinE	quantification of cyclinE	AAGGAGCGGGACACCATGA	ACGGTCACGTTTGCCTTCC
qcdc2	quantification of cdc2	CATGGCGTGGGGTAACTTCT	AGTATTCATGCTCCAGGGCG
qPCNA	quantification of PCNA	CCTGCTGGGATATTAGCTCCA	CAGCGGTAGGTGTCGAAGC
qE2F1	quantification of E2F1	ACGCTATGAGACCTCACTGAA	TCCTGGGTCAACCCCTCAAG
qE2F2	quantification of E2F2	CGTCCCTGAGTTCCCAACC	GCGAAGTGTCATACCGAGTCTT
qE2F3	quantification of E2F3	AGAAAGCGGTCATCAGTACCT	TGGACTTCGTAGTGCAGCTCT
qactin-B	quantification of β-actin	CATGTACGTTGCTATCCAGGC	CTCCTTAATGTCACGCACGAT
qGAPDH	quantification of GAPDH	ACAACTTTGGTATCGTGGAAGG	GCCATCACGCCACAGTTTC
shRNA target sequence
Name	Usage	Sequence (5’-3')
circSMARCA51	knock down circSMARCA5	GAAAAACAAAAGGGAGGCTTG
circSMARCA52	knock down circSMARCA5	GAAACAAAAGGGAGGCTTGTG
circSMARCA53	knock down circSMARCA5	GAACAAAAGGGAGGCTTGG
shRNA control	control	GAAAAACAGGCACCTGGCTTG
